# Supplementary material for: Electrocatalytic Reduction of CO2 to CO by Molecular Cobalt–Polypyridine Diamine Complexes
Source: Molecules. 2024 Apr 9;29(8):1694. doi: 10.3390/molecules29081694 (PMC11051790; doi:10.3390/molecules29081694)
Supplement: Supplementary file 1 [file molecules-29-01694-s001.zip]

Archive with 1 entries (1 files):
- molecules-2930820-supplementary.pdf
